# Supplementary material for: Showing the limitations of available phenotypic assays to detect Burkholderia pseudomallei from clinical specimens in Nigeria
Source: Access Microbiol. 2023 Oct 18;5(10):000604.v5. doi: 10.1099/acmi.0.000604.v5 (PMC10634492; doi:10.1099/acmi.0.000604.v5)
Supplement: Supplementary material 1 [file acmi-5-604.v5-s001.xlsx]

## Sheet: Sample info of identified spp
Sample ID	Gender	Age	Origin	Identified species	Latex agglutination	catalase	oxidase	motility	Gram status
SR 4087	F	46	Urine	Aeromonas sp.	pos	pos	pos	motile	neg
SR 5340S	F	45	HVS	Aeromonas sp.	pos	pos	pos	motile	neg
SR 5112	M	51	Urine	Aeromonas sp.	pos	pos	pos	motile	neg
L162p	M	58	Sputum	P. aeruginosa	pos	pos	pos	motile	neg
66A	M	27	Urine	B. gladioli/ B. pseudomallei	pos	pos	pos	motile	neg
SR OS	F	42	Throat swab	Sphingomonas sp./ B. cepacia	pos	pos	pos	motile	neg
SR OLG	F	46	Urine	Aeromonas sp.	pos	pos	pos	motile	neg
L155	F	29	Sputum	B. cepacia/	pos	pos	pos	motile	neg
L47	F	31	Sputum	B. lata	pos	pos	pos	motile	neg
L114	M	45	Sputum	B. cepacia	pos	pos	pos	motile	neg
NU1	F	35	Urine	Unidentified	pos	pos	pos	motile	neg
L115	M	35	Sputum	B. cepacia	pos	pos	pos	motile	neg
L116	F	38	Throat swab	Aeromonas sp.	pos	pos	pos	motile	neg
L124	F	23	Sputum	B. cepacia/ B. pseudomallei	pos	pos	pos	motile	neg
L124c	F	23	Sputum	B. pseudomallei/ B. gladioli	pos	pos	pos	motile	neg
L183	F	25	Sputum	Aeromonas sp.	pos	pos	pos	motile	neg
L118	M	52	Sputum	B. lata	pos	pos	pos	motile	neg
BSA	F	25	Sputum	B. pseudomallei/ B. cepacia	pos	pos	pos	motile	neg
L10	F	65	Sputum	Sphingomonas sp.	pos	pos	pos	motile	neg
L147	F	39	Throat swab	B. pseudomallei/ B. lata	pos	pos	pos	motile	neg
L112	F	12	Sputum	B. cepacia	pos	pos	pos	motile	neg
L103	M	51	Sputum	B. cepacia	pos	pos	pos	motile	neg
L189	M	23	Sputum	B. cepacia	pos/neg	pos	pos	motile	neg
SR 4891	F	5	HVS	Unidentified	pos/neg	pos	pos	motile	neg
L113	F	38	Sputum	B. cepacia	pos/neg	pos	pos	motile	neg
L123	F	30	Sputum	B. cepacia	pos/neg	pos	pos	motile	neg
White rows are isolates with clear agglutination result while grey are the additional 4 with unsure agglutination result
Pos - positive
Neg - Negative

## Sheet: age and gender distribution
Age group in years	incidence	Gender
0-10 years	0	Male
11-20 years	0	Male
21-30 years	1	Male
31-40 years	1	Male
41-50 years	1	Male
51-60 years	4	Male
Above 60 years	0	Male
0-10 years	0	Female
11-20 years	1	Female
21-30 years	5	Female	1
31-40 years	4	Female
41-50 years	4	Female
51-60 years	0	Female
Above 60 years	1	Female

## Sheet: Agglutination
Isolate	Agglutination reaction
L162	-
SR4087	+
SR5340S	+
L9	-
L184	-
SR5112	+
SR5553	-
L102	-
L49	-
L22	+
L142C	-
L162p	+
66A	+
SR5380	-
SR4891	-
SR OSEI	+
SR5650	-
SR OLG	+
L112	-
L155	+
L47	+
L114	+
NMRU	+
L115	+
L189	-
L116	+
L119	-
L191	-
L113	-
L42	-
L123	-
L5	-
L124	+
L124c	+
L117	-
L183	+
L118	+
L177	-
BSA	+
L45	-
L103	-
L10	+
L163	-
L147	+
SR3441	+

## Sheet: phenotypic identification
Status	Culture	Catalase	Oxidase	Motility	Agglutination
Positive	74	62	51	40	22
Negative	171	8	19	30	23
shape
rod	70
cocci	4
